# Supplementary material for: Structure-Based Comparative Metabolomics Identifies LysoPE 15:0 as a Candidate Metabolite Marker of Influenza Virus Infection Dynamics
Source: Molecules. 2026 Jun 29;31(13):2275. doi: 10.3390/molecules31132275 (PMC13363680; doi:10.3390/molecules31132275)
Supplement: Supplementary file 1 [file molecules-31-02275-s001.zip]

Archive with 1 entries (1 files):
- molecules-4343970-supplementary.pdf
